# Supplementary material for: Sequential roles for red blood cell binding proteins enable phased commitment to invasion for malaria parasites
Source: Nat Commun. 2023 Aug 1;14:4619. doi: 10.1038/s41467-023-40357-z (PMC10393984; doi:10.1038/s41467-023-40357-z)
Supplement: Supplementary file 14 — Source Data [file 41467_2023_40357_MOESM14_ESM.xlsx]

## Sheet: Figure 1B
	All Merozoite-human RBC deformation scores
	Deformation score	Interactions culminating in invasion	Interactions from merozoites which never invade	Intermediate interactions	Totals
	score 0	0	134	46	180
	score 1	2	17	11	30
	score 2	18	19	6	43
	score 3	20	2	0	22
	Totals	40	172	63	275
	All Merozoite-macaque RBC deformation scores
	Deformation score	Interactions culminating in invasion	Interactions from merozoites which never invade	Intermediate interactions	Totals
	score 0	0	61	26	87
	score 1	0	1	7	8
	score 2	4	3	8	15
	score 3	47	2	5	54
	Totals	51	67	46	164

## Sheet: Figure 1E
	Measurements of individual invasion steps when WT merozoites invade human RBCs
	Merozoite	Time from egress to contacting RBC (sec)	Deformation start (sec)	Deformation end (sec)	Deformation length (sec)	Deformation score	Gliding start (sec)	Gliding end (sec)	Gliding length (sec)	Length of time (sec) merozoites pause	Reorientation start (sec)	Reorientation end (sec)	Reorientation length (sec)	Internalisation start (sec)	Internalisation end (sec)	Internalisation length (sec)	Time (sec) from first contact to completion of internalisation
	1	8	11	35	24	3	9	unclear	unclear	unclear	Unclear	unclear	unclear	unclear	59	unclear	51
	2	208	Unclear	Unclear	Unclear	2	208	unclear	unclear	unclear	unclear	unclear	unclear	unclear	unclear	unclear	unclear
	3	27	28	35	7	2	28	31	3	4	35	38	3	38	65	27	38
	4	38	43	59	16	3	38	46	8	13	59	63	4	63	82	19	44
	5	29	31	40	9	3	31	36	5	4	unclear	unclear	unclear	unclear	53	unclear	24
	6	24	26	35	10	3	24	unclear	unclear	unclear	unclear	36	unclear	36	55	19	31
	7	78	87	98	11	3	79	87	8	11	97	100	3	100	114	14	36
	8	68	69	76	7	2	68	74	6	2	77	83	6	83	109	26	41
	9	103	106	109	3	3	103	106	3	3	109	113	4	113	132	19	29
	10	118	119	131	12	2	119	128	9	3	131	134	3	134	148	14	30
	11	36	36	56	20	3	36	42	6	14	56	58	2	58	74	16	38
	12	167	168	173	5	1	168	170	2	3	173	181	8	181	199	18	32
	13	86	87	99	12	2	86	94	8	5	99	103	4	103	128	25	42
	14	23	24	unclear	unclear	2	24	30	6	unclear	37	41	4	41	56	15	33
	15	59	64	70	6	2	59	63	4	7	70	72	2	72	91	19	32
	16	16	17	25	8	2	16	22	6	3	Unclear	Unclear	unclear	26	43	17	27
	17	67	68	76	8	3	68	73	5	3	77	81	4	81	99	18	32
	18	148	157	169	11	1	164	169	5	0	169	173	4	173	193	20	45
	19	36	36	45	9	3	36	41	5	4	45	47	2	47	67	20	31
	20	80	84	90	6	2	80	86	6	4	90	93	3	93	106	13	26
	21	9	32	36	4	2	10	32	22	4	36	38	2	38	51	13	42
	22	55	56	65	9	2	55	61	6	4	65	67	2	67	84	17	29
	23	19	21	34	13	3	19	21	2	13	34	39	5	39	50	11	31
	24	81	82	88	6	3	81	86	5	2	88	92	4	92	106	14	25
	25	9	45	79	34	2	25	74	49	5	Unclear	Unclear	unclear	unclear	unclear	unclear	unclear
	26	6	unclear	unclear	unclear	3	7	unclear	unclear	unclear	unclear	unclear	unclear	unclear	unclear	unclear	unclear
	27	5	7	unclear	unclear	3	6	unclear	unclear	unclear	unclear	unclear	unclear	unclear	unclear	unclear	unclear
	28	51	52	59	7	2	51	56	5	3	59	63	4	63	78	15	27
	29	47	51	55	4	2	50	53	3	2	55	58	3	58	73	15	26
	30	65	69	78	9	2	66	74	8	4	unclear	79	unclear	79	unclear	unclear	unclear
	31	34	35	46	11	3	35	40	5	6	47	50	3	50	unclear	unclear	unclear
	32	76	97	134	37	3	82	120	38	14	132	134	2	134	156	22	80
	33	122	127	unclear	unclear	3	123	unclear	unclear	unclear	unclear	unclear	unclear	unclear	unclear	unclear	unclear
	34	29	30	50	20	3	29	40	11	10	50	53	3	53	71	18	42
	35	65	60	95	35	3	65	Unclear	unclear	unclear	96	101	5	101	118	17	53
	36	27	28	42	14	3	27	unclear	unclear	unclear	unclear	unclear	unclear	unclear	57	unclear	30
	37	82	85	130	45	2	85	125	40	5	130	135	5	135	158	23	76
	38	30	30	40	10	2	30	35	5	5	unclear	unclear	unclear	unclear	unclear	unclear	unclear
	39	116	120	128	8	2	118	120	2	8	126	128	2	128	154	26	38
	40	50	52	61	9	3	unclear	unclear	unclear	unclear	61	63	2	63	80	17	30

## Sheet: Figure 2E
			Parasitaemias of NBPXa cKO parasites grown in human RBCs after treatment with DMSO or rapamycin
			DMSO					Rap
		cycle number	Assay 1	Assay 2	Assay 3	Assay 4	Assay 5	Assay 1	Assay 2	Assay 3	Assay 4	Assay 5
		0 (start)	0.5	0.5	0.5	0.5	0.5	0.5	0.5	0.5	0.5	0.5
		1 (24 hrs)	1.72064	2.73051	1.03867	1.49345	3.12102	0.591571	0.31761	0.357717	0.621848	0.704559
		2 (48 hrs)	5.23678	9.73163	2.74288	7.60436	12.3176	0.397242	0.141509	0.234727	0.760592	0.85204
			Parasitaemias of NBPXa cKO parasites grown in macaque RBCs after treatment with DMSO or rapamycin
			DMSO		Rap
		cycle number	Assay 1	Assay 2	Assay 1	Assay 2
		0 (start)	0.5	0.5	0.5	0.5
		1 (24 hrs)	1.46682	4.64742	1.01985	4.06146
		2 (48 hrs)	10.7005	15.1762	6.83886	13.7748

## Sheet: Figure 3B
		Percentage gliding merozoites per egressing schizont for DMSO vs Rapamycin treated NBPXa cKO parasites										Mann Whitney test results
		Schizont number	DMSO (%)	Rap (%)								P value	0.5281
		1	100	50								Exact or approximate P value?	Exact
		2	100	100								P value summary	ns
		3	100	100								Significantly different (P < 0.05)?	No
		4	90.9091	87.5								One- or two-tailed P value?	Two-tailed
		5	66.6667	100								Sum of ranks in column A,B	297 , 231
		6	100	50								Mann-Whitney U	111
		7	100	85.7143
		8	100	100
		9	16.6667	100
		10	75	80
		11	66.6667	0
		12	60	25
		13	66.6667	50
		14	85.7143	25
		15	80	100
		16	66.6667
		17	100

## Sheet: Figure 3C
	Length of gliding interactions on human RBC surfaces for DMSO vs Rap treated NBPXa cKO parasites										Mann Whitney test
	DMSO	Rap treated									P value	<0.0001
	15	6									Exact or approximate P value?	Exact
	8	2									P value summary	****
	20	8									Significantly different (P < 0.05)?	Yes
	8	3									One- or two-tailed P value?	Two-tailed
	9	5									Sum of ranks in column A,B	11714 , 12817
	13	10									Mann-Whitney U	4211
	2	9
	12	15
	12	5
	6	2
	14	5
	6	5
	2	6
	10	17
	7	9
	8	13
	5	12
	6	24
	2	18
	2	7
	5	4
	3	6
	9	2
	6	8
	2	4
	25	4
	4	7
	5	2
	4	13
	2	6
	7	6
	6	19
	5	4
	4	5
	5	3
	9	5
	5	11
	6	12
	8	9
	21	8
	8	6
	2	6
	3	6
	5	5
	14	3
	6	10
	6	12
	14	14
	5	4
	5	6
	20	42
	5	7
	4	12
	3	12
	8	10
	5	15
	3	8
	7	6
	6	5
	6	10
	7	7
	4	13
	4	14
	3	4
	15	27
	7	18
	4	21
	2	60
	5	2
	4	4
	5	8
	5	20
	10	7
	2	5
	4	5
	8	29
	5	39
	6	18
	6	12
	6	5
	6	14
	7	17
	3	5
	10	20
	3	26
	8	13
	10	20
	8	7
	4	9
	11	7
	2	11
	1	11
	2	4
	13	5
	7	19
	7	3
	3	20
	5	58
	11	19
	2
	3
	75
	2
	5
	7
	1
	22
	2
	5
	6
	3
	17
	3
	7
	9
	4
	8
	17
	4
	13
	10
	3

## Sheet: Figure 3D
	Deformation scores of DMSO vs Rapamycin treated NBPXa cKO parasites interacting with human RBCs									P value and statistical significance
		Deformation score								Test	Chi-square
	treatment	0	1	2	3					Chi-square, df	88.73, 3
	DMSO	291	107	44	41					P value	<0.0001
	Rap	390	68	8	0					P value summary	***
										One- or two-sided	NA
										Statistically significant (P < 0.05)?	Yes

## Sheet: Figure 3E
		Number of Calcium flux events/egress for DMSO vs Rap treated NBPXa cKO parasites contacting human RBCs										Mann Whitney test
		DMSO	Rap									P value	6.8e-05
		4	0									Exact or approximate P value?	Exact
		2	0									P value summary	****
		2	0									Significantly different (P < 0.05)?	Yes
		3	0									One- or two-tailed P value?	Two-tailed
		0	0									Sum of ranks in column A,B	338.5 , 157.5
		3	0									Mann-Whitney U	37.5
		4	0
		3	0
		0	0
		4	0
		0	0
		0	0
		1	0
		1	0
		0	0
		1

## Sheet: Figure 3F
		Deformation scores of DMSO vs Rapamycin treated NBPXa cKO parasites interacting with macaque RBCs												Chi-square test results
			0	1	2	3								Chi-square, df	1.329, 3
		DMSO	38	8	28	25								P value	0.7222
		Rap	54	7	37	26								P value summary	ns
														One- or two-sided	NA
														Statistically significant (P < 0.05)?	No

## Sheet: Figure 3G
	Length of time (sec) DMSO or rapamycin treated NBPXa cKO merozoites spent deforming macaque RBCs prior to internalisation
	Invasion number	DMSO	Rap
	1	16	19
	2	8	14
	3	6	42
	4	30	12		Mann Whitney test
	5	24	17		P value	0.1011
	6	15	32		Exact or approximate P value?	Exact
	7	11	19		P value summary	ns
	8	14	9		Significantly different (P < 0.05)?	No
	9	10	24		One- or two-tailed P value?	Two-tailed
	10	26	15		Sum of ranks in column A,B	779.5 , 931.5
	11	19	11		Mann-Whitney U	314.5
	12	13	10
	13	48	26
	14	30	11
	15	26	10
	16	10	23
	17	12	27
	18	11	13
	19	9	21
	20	15	20
	21	10	54
	22	9	13
	23	13	6
	24	6	8
	25	8	13
	26	6	16
	27	9	24
	28	10	11
	29	14
	30	16

## Sheet: Figure 4B
	Deformation scores of WT parasites interacting with human RBCs in the presence of 5ug/ml anti-DARC or control 5ug/ml anti human IgG
		Deformation score
	treatment	0	1	2	3
	Control	264	48	40	18
	Anti-DARC	287	35	56	18
	Chi-square test
	Chi-square, df	4.786, 3
	P value	0.1882
	P value summary	ns
	One- or two-sided	NA
	Statistically significant (P < 0.05)?	No
	Number of rows	2
	Number of columns	4

[truncated: 29 more sheets: Figure 4C, Figure 4D, Figure 4E, Figure 4F, Figure 4G, Figure 4H, Figure 6C, Figure 6D, Figure 6E, Figure 6F, Figure 7B, Figure 7C, Figure 7E, Figure 7F, Sup Fig1A, Sup Fig1B, Sup Fig1C, Sup Fig 1D, Sup Fig 1E, Sup Fig1F …]
